# Supplementary material for: Impact of COVID-19 Pandemic on (Health) Care Situation of People with Parkinson’s Disease in Germany (Care4PD)
Source: Brain Sci. 2021 Dec 31;12(1):62. doi: 10.3390/brainsci12010062 (PMC8773478; doi:10.3390/brainsci12010062)
Supplement: Supplementary file 1 [file brainsci-12-00062-s001.zip]

Archive with 1 entries (1 files):
- brainsci-1517201-supplementary.pdf
